# Supplementary material for: Non-Classical Binding Mechanisms of Ferrocene-Modified Imatinib and Nilotinib Analogues in BCR-ABL1 Kinase Revealed by Computational Analysis
Source: Molecules. 2026 Jun 18;31(12):2156. doi: 10.3390/molecules31122156 (PMC13304655; doi:10.3390/molecules31122156)
Supplement: Supplementary file 1 [file molecules-31-02156-s001.zip]

Archive with 1 entries (1 files):
- molecules-4333026-supplementary.pdf
